# Supplementary material for: High Resolution Mapping of QTLs for Heat Tolerance in Rice Using a 5K SNP Array
Source: Rice (N Y). 2017 Jun 5;10:28. doi: 10.1186/s12284-017-0167-0 (PMC5459777; doi:10.1186/s12284-017-0167-0)
Supplement: Supplementary file 2 — List of genes in the five QTL intervals identified. Table S2. Non-synonymous SNPs in the mapped QTL intervals. Table S3. Reported QTLs related to heat stress tolerance in rice. (XLSX 52 kb) [file 12284_2017_167_MOESM2_ESM.xlsx]

## Sheet: Supplementary Table 1
Supplementary Table 1: List of genes in the five QTL intervals identified
QTLs	MSU Locus	Annotation
qSSIY3.1	LOC_Os03g42280	B3 DNA binding domain containing protein, expressed
	LOC_Os03g42284	hypothetical protein
	LOC_Os03g42290	B3 DNA binding domain containing protein, expressed
	LOC_Os03g42310	expressed protein
	LOC_Os03g42320	Sec1 family transport protein, putative, expressed
	LOC_Os03g42334	expressed protein
	LOC_Os03g42350	ankyrin, putative, expressed
	LOC_Os03g42360	expressed protein
	LOC_Os03g42370	B3 DNA binding domain containing protein, expressed
	LOC_Os03g42380	expressed protein
	LOC_Os03g42400	expressed protein
	LOC_Os03g42410	B3 DNA binding domain containing protein
	LOC_Os03g42420	B3 DNA binding domain containing protein, expressed
	LOC_Os03g42430	B3 DNA binding domain containing protein, expressed
	LOC_Os03g42440	expressed protein
	LOC_Os03g42450	expressed protein
	LOC_Os03g42464	expressed protein
	LOC_Os03g42480	expressed protein
	LOC_Os03g42490	expressed protein
	LOC_Os03g42500	expressed protein
	LOC_Os03g42510	transposon protein, putative, CACTA, En/Spm sub-class, expressed
	LOC_Os03g42520	expressed protein
	LOC_Os03g42530	retrotransposon, putative, centromere-specific, expressed
	LOC_Os03g42540	transposon protein, putative, CACTA, En/Spm sub-class
	LOC_Os03g42550	expressed protein
	LOC_Os03g42569	expressed protein
	LOC_Os03g42590	expressed protein
	LOC_Os03g42600	expressed protein
	LOC_Os03g42610	retrotransposon protein, putative, unclassified, expressed
	LOC_Os03g42630	No apical meristem protein, putative, expressed
	LOC_Os03g42650	vegetative storage protein, putative, expressed
	LOC_Os03g42654	expressed protein
	LOC_Os03g42660	retrotransposon protein, putative, unclassified
	LOC_Os03g42670	transposon protein, putative, unclassified, expressed
	LOC_Os03g42690	transposon protein, putative, CACTA, En/Spm sub-class, expressed
	LOC_Os03g42700	hypothetical protein
	LOC_Os03g42710	WD-40 repeat family protein, putative, expressed
	LOC_Os03g42720	expressed protein
	LOC_Os03g42730	expressed protein
	LOC_Os03g42740	F-box/LRR-repeat protein 16, putative, expressed
	LOC_Os03g42750	roothairless 1, putative, expressed
	LOC_Os03g42760	zinc finger protein-related, putative, expressed
	LOC_Os03g42770	expressed protein
	LOC_Os03g42780	zinc finger protein-related, putative, expressed
	LOC_Os03g42790	zinc finger protein-related, putative, expressed
	LOC_Os03g42799	expressed protein
	LOC_Os03g42810	endonuclease/exonuclease/phosphatase family domain containing protein, expressed
	LOC_Os03g42820	LIM domain-containing protein, putative, expressed
	LOC_Os03g42830	MATE efflux family protein, putative, expressed
	LOC_Os03g42840	calcineurin B, putative, expressed
	LOC_Os03g42850	expressed protein
	LOC_Os03g42860	pentatricopeptide, putative, expressed
	LOC_Os03g42870	hypothetical protein
	LOC_Os03g42880	nucleotide-binding protein-like, putative, expressed
	LOC_Os03g42890	retrotransposon protein, putative, unclassified, expressed
	LOC_Os03g42900	KH domain containing protein, putative, expressed
	LOC_Os03g42910	hypothetical protein
	LOC_Os03g42920	expressed protein
	LOC_Os03g42930	expressed protein
	LOC_Os03g42950	retrotransposon protein, putative, Ty3-gypsy subclass, expressed
	LOC_Os03g42954	conserved hypothetical protein
	LOC_Os03g42960	expressed protein
	LOC_Os03g42970	transposon protein, putative, unclassified, expressed
	LOC_Os03g42990	hypothetical protein
	LOC_Os03g43000	expressed protein
	LOC_Os03g43010	expressed protein
	LOC_Os03g43020	prefoldin subunit, putative, expressed
	LOC_Os03g43030	expressed protein
	LOC_Os03g43040	retrotransposon protein, putative, unclassified, expressed
	LOC_Os03g43050	LTPL90 - Protease inhibitor/seed storage/LTP family protein precursor, putative, expressed
	LOC_Os03g43060	OsFBX96 - F-box domain containing protein, expressed
	LOC_Os03g43070	retrotransposon protein, putative, Ty3-gypsy subclass, expressed
	LOC_Os03g43080	expressed protein
	LOC_Os03g43090	transposon protein, putative, CACTA, En/Spm sub-class, expressed
	LOC_Os03g43100	expressed protein
	LOC_Os03g43114	expressed protein
	LOC_Os03g43130	transposon protein, putative, unclassified
	LOC_Os03g43140	expressed protein
	LOC_Os03g43150	transposon protein, putative, unclassified, expressed
	LOC_Os03g43160	retrotransposon protein, putative, Ty3-gypsy subclass, expressed
	LOC_Os03g43169	retrotransposon protein, putative, Ty3-gypsy subclass
	LOC_Os03g43180	transposon protein, putative, unclassified, expressed
	LOC_Os03g43190	retrotransposon protein, putative, Ty3-gypsy subclass, expressed
	LOC_Os03g43200	retrotransposon protein, putative, unclassified, expressed
	LOC_Os03g43210	retrotransposon protein, putative, Ty3-gypsy subclass, expressed
	LOC_Os03g43220	retrotransposon protein, putative, Ty3-gypsy subclass, expressed
	LOC_Os03g43230	retrotransposon protein, putative, Ty3-gypsy subclass, expressed
	LOC_Os03g43235	retrotransposon protein, putative, Ty3-gypsy subclass, expressed
	LOC_Os03g43240	retrotransposon protein, putative, Ty3-gypsy subclass
	LOC_Os03g43250	retrotransposon protein, putative, Ty3-gypsy subclass, expressed
	LOC_Os03g43270	retrotransposon protein, putative, unclassified, expressed
	LOC_Os03g43280	transposon protein, putative, CACTA, En/Spm sub-class, expressed
	LOC_Os03g43290	transposon protein, putative, CACTA, En/Spm sub-class, expressed
	LOC_Os03g43309	retrotransposon protein, putative, unclassified, expressed
	LOC_Os03g43330	keratin, type I cytoskeletal 9, putative, expressed
	LOC_Os03g43340	expressed protein
	LOC_Os03g43350	expressed protein
	LOC_Os03g43360	zinc finger, C3HC4 type domain containing protein, expressed
	LOC_Os03g43374	retrotransposon protein, putative, unclassified
	LOC_Os03g43390	F-box/LRR domain containing protein, putative, expressed
	LOC_Os03g43400	OsIAA11 - Auxin-responsive Aux/IAA gene family member, expressed
	LOC_Os03g43410	OsIAA12 - Auxin-responsive Aux/IAA gene family member, expressed
	LOC_Os03g43420	single-stranded DNA-binding protein, putative, expressed
	LOC_Os03g43430	mttA/Hcf106 family protein, putative, expressed
	LOC_Os03g43440	CAMK_KIN1/SNF1/Nim1_like.17 - CAMK includes calcium/calmodulin depedent protein kinases, expressed
	LOC_Os03g43460	hypothetical protein
	LOC_Os03g43464	hypothetical protein
	LOC_Os03g43470	pentatricopeptide, putative, expressed
	LOC_Os03g43480	AGG2, putative, expressed
	LOC_Os03g43490	retrotransposon protein, putative, unclassified, expressed
	LOC_Os03g43500	expressed protein
	LOC_Os03g43510	expressed protein
	LOC_Os03g43524	expressed protein
	LOC_Os03g43540	expressed protein
	LOC_Os03g43550	retrotransposon protein, putative, unclassified
	LOC_Os03g43560	hypothetical protein
	LOC_Os03g43564	hypothetical protein
	LOC_Os03g43570	UBX domain-containing protein 1, putative, expressed
	LOC_Os03g43580	IQ calmodulin-binding motif family protein, putative, expressed
	LOC_Os03g43590	LSTK-1-like kinase, putative, expressed
	LOC_Os03g43610	retrotransposon protein, putative, Ty1-copia subclass, expressed
	LOC_Os03g43620	hypothetical protein
	LOC_Os03g43650	uncharacterized protein At4g06744 precursor, putative, expressed
	LOC_Os03g43660	retrotransposon protein, putative, unclassified, expressed
	LOC_Os03g43670	TKL_IRAK_CR4L.1 - The CR4L subfamily has homology with Crinkly4, expressed
	LOC_Os03g43684	KIP1, putative, expressed
	LOC_Os03g43700	retrotransposon protein, putative, unclassified
	LOC_Os03g43710	expressed protein
	LOC_Os03g43720	transporter family protein, putative, expressed
	LOC_Os03g43730	tesmin/TSO1-like CXC domain containing protein, expressed
	LOC_Os03g43750	retrotransposon, putative, centromere-specific, expressed
	LOC_Os03g43760	protein kinase domain containing protein, expressed
	LOC_Os03g43770	OsFBX97 - F-box domain containing protein, expressed
	LOC_Os03g43779	expressed protein
	LOC_Os03g43790	expressed protein
	LOC_Os03g43800	DIRP family protein, putative, expressed
	LOC_Os03g43810	helix-loop-helix DNA-binding domain containing protein, expressed
	LOC_Os03g43814	retrotransposon, putative, centromere-specific
	LOC_Os03g43820	plant invertase/pectin methylesterase inhibitor domain containing protein, expressed
	LOC_Os03g43830	retrotransposon protein, putative, unclassified, expressed
	LOC_Os03g43840	LSD1 zinc finger domain containing protein, expressed
	LOC_Os03g43850	recA protein, putative, expressed
qSTIY5.1 and qSSIY5.2	LOC_Os05g44050	ras-related protein, putative, expressed
	LOC_Os05g44060	expressed protein
	LOC_Os05g44070	ras-related protein, putative, expressed
	LOC_Os05g44080	transmembrane protein, putative, expressed
	LOC_Os05g44090	DUF623 domain containing protein, expressed
	LOC_Os05g44100	trehalose synthase, putative, expressed
	LOC_Os05g44110	expressed protein
	LOC_Os05g44120	expressed protein
	LOC_Os05g44130	gamma-glutamyl hydrolase precursor, putative, expressed
	LOC_Os05g44140	non-symbiotic hemoglobin 2, putative, expressed
	LOC_Os05g44150	expressed protein
	LOC_Os05g44160	expressed protein
	LOC_Os05g44170	cyclic phosphodiesterase, putative, expressed
	LOC_Os05g44180	osFTL10 FT-Like10 homologous to Flowering Locus T gene; contains Pfam profile PF01161: Phosphatidylethanolamine-binding protein, expressed
	LOC_Os05g44190	expressed protein
	LOC_Os05g44200	GDSL-like lipase/acylhydrolase, putative, expressed
	LOC_Os05g44210	trehalose-6-phosphate synthase, putative, expressed
	LOC_Os05g44220	expressed protein
	LOC_Os05g44230	transposon protein, putative, CACTA, En/Spm sub-class
	LOC_Os05g44240	transposon protein, putative, CACTA, En/Spm sub-class, expressed
	LOC_Os05g44250	transposon protein, putative, CACTA, En/Spm sub-class
	LOC_Os05g44260	DUF584 domain containing protein, putative, expressed
	LOC_Os05g44270	VQ domain containing protein, putative, expressed
	LOC_Os05g44280	retrotransposon protein, putative, LINE subclass, expressed
	LOC_Os05g44290	protein kinase domain containing protein, expressed
	LOC_Os05g44300	plant-specific domain TIGR01615 family protein, expressed
	LOC_Os05g44310	vesicle-fusing ATPase, putative, expressed
	LOC_Os05g44320	WD domain, G-beta repeat domain containing protein, expressed
	LOC_Os05g43790	DUF803 domain containing, putative, expressed
	LOC_Os05g43800	expressed protein
	LOC_Os05g43810	expressed protein
	LOC_Os05g43820	ras-related protein, putative, expressed
	LOC_Os05g43830	hydrolase, alpha/beta fold family domain containing protein, expressed
	LOC_Os05g43840	CAMK_KIN1/SNF1/Nim1_like.25 - CAMK includes calcium/calmodulin depedent protein kinases, expressed
	LOC_Os05g43850	OsFBT9 - F-box and tubby domain containing protein, expressed
	LOC_Os05g43860	expressed protein
	LOC_Os05g43870	myosin heavy chain-related, putative, expressed
	LOC_Os05g43880	gibberellin 2-beta-dioxygenase, putative, expressed
	LOC_Os05g43890	expressed protein
	LOC_Os05g43895	expressed protein
	LOC_Os05g43900	expressed protein
	LOC_Os05g43910	cytochrome P450, putative, expressed
	LOC_Os05g43920	auxin response factor 14, putative, expressed
	LOC_Os05g43930	O-methyltransferase, putative, expressed
	LOC_Os05g43940	O-methyltransferase, putative, expressed
	LOC_Os05g43950	expressed protein
	LOC_Os05g43960	no apical meristem protein, putative, expressed
	LOC_Os05g43970	heat- and acid-stable phosphoprotein, putative, expressed
	LOC_Os05g43990	retrotransposon protein, putative, Ty3-gypsy subclass, expressed
	LOC_Os05g44000	retrotransposon protein, putative, Ty3-gypsy subclass
	LOC_Os05g44010	retrotransposon protein, putative, Ty3-gypsy subclass
	LOC_Os05g44020	acetyltransferase, GNAT family, putative, expressed
	LOC_Os05g44030	protein kinase, putative, expressed
	LOC_Os05g44050	ras-related protein, putative, expressed
qSTIPSS9.1	LOC_Os09g27580	potassium transporter, putative, expressed
	LOC_Os09g27590	expressed protein
	LOC_Os09g27610	expressed protein
	LOC_Os09g27620	PHD-finger domain containing protein, putative, expressed
	LOC_Os09g27640	retrotransposon protein, putative, unclassified
	LOC_Os09g27650	ZOS9-14 - C2H2 zinc finger protein, expressed
	LOC_Os09g27660	OsFBO21 - F-box and other domain containing protein, expressed
	LOC_Os09g27670	expressed protein
	LOC_Os09g27680	expressed protein
	LOC_Os09g27690	expressed protein
	LOC_Os09g27700	microtubule associated protein, putative, expressed
	LOC_Os09g27710	pollen allergen Cyn d 23, putative, expressed
	LOC_Os09g27720	expressed protein
	LOC_Os09g27730	HVA22, putative, expressed
	LOC_Os09g27734	expressed protein
	LOC_Os09g27740	expressed protein
	LOC_Os09g27744	expressed protein
	LOC_Os09g27750	1-aminocyclopropane-1-carboxylate oxidase 1, putative, expressed
	LOC_Os09g27760	retrotransposon protein, putative, Ty3-gypsy subclass, expressed
	LOC_Os09g27770	retrotransposon protein, putative, Ty3-gypsy subclass, expressed
	LOC_Os09g27780	retrotransposon protein, putative, unclassified, expressed
	LOC_Os09g27795	expressed protein
	LOC_Os09g27800	retrotransposon protein, putative, unclassified, expressed
	LOC_Os09g27810	retrotransposon protein, putative, unclassified
	LOC_Os09g27820	1-aminocyclopropane-1-carboxylate oxidase protein, putative, expressed
	LOC_Os09g27830	OsPDIL2-3 protein disulfide isomerase PDIL2-3, expressed
	LOC_Os09g27840	transposon protein, putative, unclassified, expressed
	LOC_Os09g27850	transcription regulator, putative, expressed
	LOC_Os09g27860	expressed protein
	LOC_Os09g27870	hypothetical protein
	LOC_Os09g27880	expressed protein
	LOC_Os09g27890	lysM domain-containing GPI-anchored protein precursor, putative, expressed
	LOC_Os09g27900	plastidic glucose transporter 1, putative, expressed
	LOC_Os09g27910	aspartic proteinase nepenthesin precursor, putative, expressed
	LOC_Os09g27920	expressed protein
	LOC_Os09g27930	ubiquitin fusion protein, putative, expressed
	LOC_Os09g27940	aspartic proteinase nepenthesin-1 precursor, putative, expressed
	LOC_Os09g27950	galactosyltransferase, putative, expressed
	LOC_Os09g27960	transmembrane protein 50A, putative, expressed
	LOC_Os09g27970	expressed protein
	LOC_Os09g27980	emp24/gp25L/p24 family protein, putative, expressed
	LOC_Os09g27990	annexin, putative, expressed
	LOC_Os09g28000	OsSigP6 - Putative Type I Signal Peptidase homologue; employs a putative Ser/Lys catalytic dyad, expressed
	LOC_Os09g28019	nucleoporin p58/p45, putative, expressed
	LOC_Os09g28040	OsPOP18 - Putative Prolyl Oligopeptidase homologue, expressed
	LOC_Os09g28050	asparate aminotransferase, putative, expressed
	LOC_Os09g28060	MORN repeat domain containing protein, expressed
	LOC_Os09g28070	retrotransposon protein, putative, unclassified, expressed
	LOC_Os09g28080	retrotransposon protein, putative, unclassified, expressed
	LOC_Os09g28090	retrotransposon protein, putative, Ty3-gypsy subclass
	LOC_Os09g28100	OsRhmbd15 - Putative Rhomboid homologue, expressed
	LOC_Os09g28110	hydroxyproline-rich glycoprotein family protein, putative, expressed
	LOC_Os09g28120	OsFBX330 - F-box domain containing protein, expressed
	LOC_Os09g28130	carbonic anhydrase family protein, putative, expressed
	LOC_Os09g28140	retrotransposon protein, putative, unclassified
	LOC_Os09g28150	bifunctional monodehydroascorbate reductase and carbonic anhydrasenectarin-3 precursor, putative, expressed
	LOC_Os09g28160	phosphate carrier protein, mitochondrial precursor, putative, expressed
	LOC_Os09g28170	expressed protein
	LOC_Os09g28180	D-mannose binding lectin family protein, expressed
	LOC_Os09g28190	expressed protein
	LOC_Os09g28200	HSF-type DNA-binding domain containing protein, expressed
	LOC_Os09g28210	bHelix-loop-helix transcription factor, putative, expressed
	LOC_Os09g28220	NFKB, putative, expressed
	LOC_Os09g28230	gibberellin receptor GID1L2, putative, expressed
	LOC_Os09g28240	expressed protein
qSSIPSS12.1	LOC_Os12g15920	laccase precursor protein, putative, expressed
	LOC_Os12g15930	retrotransposon, putative, centromere-specific, expressed
	LOC_Os12g15950	transposon protein, putative, CACTA, En/Spm sub-class, expressed
	LOC_Os12g15960	CRP5 - Cysteine-rich family protein precursor, putative, expressed
	LOC_Os12g15980	expressed protein
	LOC_Os12g15990	retrotransposon protein, putative, unclassified, expressed
	LOC_Os12g16000	transposon protein, putative, CACTA, En/Spm sub-class, expressed
	LOC_Os12g16010	sex determination protein tasselseed-2, putative, expressed
	LOC_Os12g16020	expressed protein
	LOC_Os12g16030	retrotransposon protein, putative, unclassified, expressed
	LOC_Os12g16040	retrotransposon protein, putative, Ty3-gypsy subclass, expressed
	LOC_Os12g16050	retrotransposon protein, putative, Ty3-gypsy subclass, expressed
	LOC_Os12g16060	retrotransposon protein, putative, Ty1-copia subclass, expressed
	LOC_Os12g16070	transposon protein, putative, CACTA, En/Spm sub-class, expressed
	LOC_Os12g16080	expressed protein
	LOC_Os12g16100	transposon protein, putative, CACTA, En/Spm sub-class, expressed
	LOC_Os12g16110	transposon protein, putative, CACTA, En/Spm sub-class
	LOC_Os12g16120	expressed protein
	LOC_Os12g16130	transposon protein, putative, unclassified, expressed
	LOC_Os12g16140	retrotransposon protein, putative, Ty3-gypsy subclass, expressed
	LOC_Os12g16150	retrotransposon protein, putative, Ty3-gypsy subclass, expressed
	LOC_Os12g16160	CCT motif family protein, expressed
	LOC_Os12g16170	retrotransposon protein, putative, unclassified, expressed
	LOC_Os12g16180	lipase, putative, expressed
	LOC_Os12g16190	expressed protein
	LOC_Os12g16200	glutathione synthetase, chloroplast precursor, putative, expressed
	LOC_Os12g16210	zinc finger family protein, putative, expressed
	LOC_Os12g16220	nmrA-like family domain containing protein, expressed
	LOC_Os12g16230	exostosin, putative, expressed
	LOC_Os12g16240	nmrA-like family domain containing protein, expressed
	LOC_Os12g16250	nmrA-like family domain containing protein, expressed
	LOC_Os12g16260	expressed protein
	LOC_Os12g16280	expressed protein
	LOC_Os12g16290	isoflavone reductase, putative, expressed
	LOC_Os12g16300	expressed protein
	LOC_Os12g16310	retrotransposon, putative, centromere-specific, expressed
	LOC_Os12g16320	cytokinin inducible protein, putative, expressed
	LOC_Os12g16330	retrotransposon protein, putative, Ty3-gypsy subclass
	LOC_Os12g16340	retrotransposon protein, putative, unclassified, expressed
	LOC_Os12g16350	enoyl-CoA hydratase/isomerase family protein, putative, expressed
	LOC_Os12g16360	expressed protein
	LOC_Os12g16370	retrotransposon protein, putative, unclassified
	LOC_Os12g16380	transposon protein, putative, CACTA, En/Spm sub-class, expressed
	LOC_Os12g16390	retrotransposon protein, putative, unclassified, expressed
	LOC_Os12g16400	transposon protein, putative, CACTA, En/Spm sub-class
	LOC_Os12g16410	isoflavone reductase, putative, expressed
	LOC_Os12g16420	transposon protein, putative, CACTA, En/Spm sub-class
	LOC_Os12g16430	retrotransposon protein, putative, unclassified, expressed
	LOC_Os12g16440	retrotransposon protein, putative, unclassified, expressed
	LOC_Os12g16450	retrotransposon protein, putative, unclassified, expressed
	LOC_Os12g16460	retrotransposon protein, putative, unclassified, expressed
	LOC_Os12g16470	hypothetical protein
	LOC_Os12g16480	expressed protein
	LOC_Os12g16490	transposon protein, putative, unclassified, expressed
	LOC_Os12g16500	transposon protein, putative, unclassified, expressed
	LOC_Os12g16510	expressed protein
	LOC_Os12g16520	wall-associated receptor kinase 3 precursor, putative, expressed
	LOC_Os12g16524	glutaredoxin-C8 precursor, putative, expressed
	LOC_Os12g16530	hypothetical protein
	LOC_Os12g16540	OsWAK124 - OsWAK receptor-like protein OsWAK-RLP, expressed
	LOC_Os12g16550	expressed protein
	LOC_Os12g16570	hypothetical protein
	LOC_Os12g16580	transposon protein, putative, CACTA, En/Spm sub-class
	LOC_Os12g16590	transposon protein, putative, Mariner sub-class, expressed
	LOC_Os12g16600	expressed protein
	LOC_Os12g16610	expressed protein
	LOC_Os12g16620	retrotransposon protein, putative, unclassified, expressed
	LOC_Os12g16630	retrotransposon protein, putative, unclassified, expressed
	LOC_Os12g16640	expressed protein
	LOC_Os12g16650	Cyclopropane-fatty-acyl-phospholipid synthase, putative, expressed
	LOC_Os12g16660	hypothetical protein
	LOC_Os12g16670	expressed protein
	LOC_Os12g16680	expressed protein
	LOC_Os12g16690	zinc finger, C3HC4 type domain containing protein, expressed
	LOC_Os12g16710	retrotransposon protein, putative, Ty1-copia subclass, expressed
	LOC_Os12g16720	cytochrome P450 71A1, putative, expressed
	LOC_Os12g16730	retrotransposon protein, putative, Ty1-copia subclass, expressed
	LOC_Os12g16740	retrotransposon protein, putative, Ty1-copia subclass, expressed
	LOC_Os12g16750	retrotransposon protein, putative, unclassified, expressed
	LOC_Os12g16760	expressed protein
	LOC_Os12g16770	expressed protein
	LOC_Os12g16780	transposon protein, putative, CACTA, En/Spm sub-class, expressed
	LOC_Os12g16790	transposon protein, putative, CACTA, En/Spm sub-class
	LOC_Os12g16800	retrotransposon protein, putative, Ty3-gypsy subclass, expressed
	LOC_Os12g16810	retrotransposon protein, putative, Ty3-gypsy subclass, expressed
	LOC_Os12g16820	retrotransposon protein, putative, unclassified, expressed
	LOC_Os12g16830	retrotransposon protein, putative, Ty3-gypsy subclass, expressed
	LOC_Os12g16840	retrotransposon protein, putative, Ty3-gypsy subclass, expressed
	LOC_Os12g16850	transposon protein, putative, CACTA, En/Spm sub-class, expressed
	LOC_Os12g16860	transposon protein, putative, CACTA, En/Spm sub-class, expressed
	LOC_Os12g16870	expressed protein
	LOC_Os12g16880	PROLM27 - Prolamin precursor, expressed
	LOC_Os12g16890	PROLM28 - Prolamin precursor, expressed
	LOC_Os12g16900	retrotransposon protein, putative, Ty3-gypsy subclass, expressed
	LOC_Os12g16910	retrotransposon protein, putative, Ty3-gypsy subclass, expressed
	LOC_Os12g16920	retrotransposon protein, putative, Ty3-gypsy subclass, expressed
	LOC_Os12g16930	retrotransposon protein, putative, Ty3-gypsy subclass
	LOC_Os12g16950	retrotransposon protein, putative, unclassified, expressed
	LOC_Os12g16960	retrotransposon protein, putative, unclassified, expressed
	LOC_Os12g16970	retrotransposon protein, putative, unclassified, expressed
	LOC_Os12g16980	retrotransposon protein, putative, unclassified
	LOC_Os12g16990	expressed protein
	LOC_Os12g17000	retrotransposon protein, putative, unclassified
	LOC_Os12g17010	PROLM29 - Prolamin precursor, expressed
	LOC_Os12g17020	expressed protein
	LOC_Os12g17030	PROLM30 - Prolamin precursor, expressed
	LOC_Os12g17040	retrotransposon protein, putative, unclassified
	LOC_Os12g17050	retrotransposon protein, putative, unclassified, expressed
	LOC_Os12g17060	retrotransposon protein, putative, unclassified, expressed
	LOC_Os12g17070	radical SAM enzyme, putative, expressed
	LOC_Os12g17080	pentatricopeptide, putative, expressed
	LOC_Os12g17090	stripe rust resistance protein Yr10, putative, expressed
	LOC_Os12g17100	retrotransposon protein, putative, Ty1-copia subclass, expressed
	LOC_Os12g17110	retrotransposon protein, putative, Ty1-copia subclass
	LOC_Os12g17120	retrotransposon protein, putative, Ty1-copia subclass, expressed
	LOC_Os12g17130	expressed protein
	LOC_Os12g17140	mla1, putative, expressed
	LOC_Os12g17150	expressed protein
	LOC_Os12g17160	flavonol sulfotransferase, putative, expressed
	LOC_Os12g17170	retrotransposon protein, putative, Ty3-gypsy subclass, expressed
	LOC_Os12g17180	retrotransposon protein, putative, Ty3-gypsy subclass, expressed
	LOC_Os12g17190	retrotransposon protein, putative, unclassified, expressed
	LOC_Os12g17200	hypothetical protein
	LOC_Os12g17210	retrotransposon protein, putative, Ty3-gypsy subclass, expressed
	LOC_Os12g17220	retrotransposon protein, putative, Ty3-gypsy subclass, expressed
	LOC_Os12g17230	expressed protein
	LOC_Os12g17240	transposon protein, putative, CACTA, En/Spm sub-class, expressed
	LOC_Os12g17250	expressed protein
	LOC_Os12g17260	transposon protein, putative, CACTA, En/Spm sub-class, expressed
	LOC_Os12g17270	transposon protein, putative, CACTA, En/Spm sub-class
	LOC_Os12g17280	expressed protein
	LOC_Os12g17290	retrotransposon protein, putative, Ty3-gypsy subclass, expressed
	LOC_Os12g17300	retrotransposon protein, putative, Ty3-gypsy subclass, expressed
	LOC_Os12g17310	prefoldin, putative, expressed

## Sheet: Supplementary Table 2
Supplementary Table 2: Non-synonymous SNPs in the mapped QTL intervals
QTL name	Chr	Locus	Model	start	stop	ori	is_TE	is_expressed	Annotation	Genotypes
										Nipponbare	IR64	N22
qSSIY3.1	Chr3	LOC_Os03g42290	LOC_Os03g42290.1	23533463	23538865	+	N	Y	B3 DNA binding domain containing protein, expressed
				23537135	-	-	-	-	-	C	T	C
				23537192	-	-	-	-	-	G	T	G
	Chr3	LOC_Os03g42370	LOC_Os03g42370.1	23567544	23577244	+	N	Y	B3 DNA binding domain containing protein, expressed
				23569434	-	-	-	-	-	A	T	A
	Chr3	LOC_Os03g42450	LOC_Os03g42450.1	23620827	23621303	-	N	Y	expressed protein
				23620895	-	-	-	-	-	C	T	C
	Chr3	LOC_Os03g42500	LOC_Os03g42500.1	23644298	23645268	-	N	Y	expressed protein
				23644425	-	-	-	-	-	G	A	G
	Chr3	LOC_Os03g42530	LOC_Os03g42530.1	23658542	23667612	+	Y	Y	retrotransposon, putative, centromere-specific, expressed
				23664509	-	-	-	-	-	G	A	G
				23664525	-	-	-	-	-	C	T	C
	Chr3	LOC_Os03g42540	LOC_Os03g42540.1	23671609	23674781	+	Y	N	transposon protein, putative, CACTA, En/Spm sub-class
				23673804	-	-	-	-	-	C	T	C
	Chr3	LOC_Os03g42600	LOC_Os03g42600.1	23715172	23715759	+	N	Y	expressed protein
				23715323	-	-	-	-	-	A	T	A
				23715394	-	-	-	-	-	A	G	A
	Chr3	LOC_Os03g42610	LOC_Os03g42610.1	23718070	23723733	-	Y	Y	retrotransposon protein, putative, unclassified, expressed
				23720066	-	-	-	-	-	T	A	T
				23720486	-	-	-	-	-	T	A	T
				23720631	-	-	-	-	-	T	C	T
				23720720	-	-	-	-	-	G	A	G
				23722401	-	-	-	-	-	G	A	G
				23722469	-	-	-	-	-	C	T	C
				23723637	-	-	-	-	-	C	T	C
	Chr3	LOC_Os03g42630	LOC_Os03g42630.1	23734580	23736564	+	N	Y	No apical meristem protein, putative, expressed
				23736025	-	-	-	-	-	C	G	C
	Chr3	LOC_Os03g42650	LOC_Os03g42650.1	23738885	23746139	+	N	Y	vegetative storage protein, putative, expressed
				23740778	-	-	-	-	-	C	T	C
	Chr3	LOC_Os03g42654	LOC_Os03g42654.1	23754704	23755198	+	N	Y	expressed protein
				23754924	-	-	-	-	-	C	T	C
				23755010	-	-	-	-	-	G	A	G
	Chr3	LOC_Os03g42720	LOC_Os03g42720.1	23785316	23787756	+	N	Y	expressed protein
				23787646	-	-	-	-	-	C	T	C
	Chr3	LOC_Os03g42780	LOC_Os03g42780.1	23827633	23832767	+	N	Y	zinc finger protein-related, putative, expressed
				23829768	-	-	-	-	-	G	A	G
	Chr3	LOC_Os03g42810	LOC_Os03g42810.1	23849970	23852188	+	N	Y	endonuclease/exonuclease/phosphatase family domain containing protein, expressed
				23851835	-	-	-	-	-	G	T	G
	Chr3	LOC_Os03g42860	LOC_Os03g42860.1	23900148	23900540	-	N	Y	pentatricopeptide, putative, expressed
				23900247	-	-	-	-	-	C	T	C
	Chr3	LOC_Os03g42950	LOC_Os03g42950.1	23947041	23954477	+	Y	Y	retrotransposon protein, putative, Ty3-gypsy subclass, expressed
				23950148	-	-	-	-	-	A	T	A
	Chr3	LOC_Os03g42970	LOC_Os03g42970.1	23962964	23965814	-	Y	Y	transposon protein, putative, unclassified, expressed
				23963079	-	-	-	-	-	G	A	G
				23964227	-	-	-	-	-	T	C	T
				23964262	-	-	-	-	-	A	T	A
				23964284	-	-	-	-	-	G	A	G
				23964827	-	-	-	-	-	C	T	C
	Chr3	LOC_Os03g42990	LOC_Os03g42990.1	23977568	23978287	+	N	N	hypothetical protein
				23977642	-	-	-	-	-	C	G	C
	Chr3	LOC_Os03g43000	LOC_Os03g43000.1	23981542	23981781	+	N	Y	expressed protein
				23981558	-	-	-	-	-	T	A	T
	Chr3	LOC_Os03g43030	LOC_Os03g43030.1	24009227	24010121	-	N	Y	expressed protein
				24009310	-	-	-	-	-	G	A	G
				24009454	-	-	-	-	-	C	T	C
	Chr3	LOC_Os03g43040	LOC_Os03g43040.1	24010375	24013822	+	Y	Y	retrotransposon protein, putative, unclassified, expressed
				24010559	-	-	-	-	-	C	A	C
				24010646	-	-	-	-	-	T	C	T
				24010840	-	-	-	-	-	C	G	C
				24010882	-	-	-	-	-	C	T	C
	Chr3	LOC_Os03g43070	LOC_Os03g43070.1	24028263	24031101	+	Y	Y	retrotransposon protein, putative, Ty3-gypsy subclass, expressed
				24030773	-	-	-	-	-	C	T	C
	Chr3	LOC_Os03g43270	LOC_Os03g43270.1	24121819	24126219	-	Y	Y	retrotransposon protein, putative, unclassified, expressed
				24123461	-	-	-	-	-	G	A	G
	Chr3	LOC_Os03g43564	LOC_Os03g43564.1	24335387	24337564	-	Y	N	hypothetical protein
				24335486	-	-	-	-	-	G	C	G
	Chr3	LOC_Os03g43720	LOC_Os03g43720.2	24449135	24453944	+	N	Y	transporter family protein, putative, expressed
				24451257	-	-	-	-	-	C	A	C
	Chr3	LOC_Os03g43830	LOC_Os03g43830.1	24567253	24567813	+	Y	Y	retrotransposon protein, putative, unclassified, expressed
				24567273	-	-	-	-	-	T	G	T
				24567349	-	-	-	-	-	G	A	G
				24567728	-	-	-	-	-	T	C	T
qSTIY5.1 and qSSIY5.2	Chr5	LOC_Os05g43840	LOC_Os05g43840.1	25489315	25491603	+	N	Y	CAMK_KIN1/SNF1/Nim1_like.25 - CAMK includes calcium/calmodulin depedent protein kinases, expressed
				25490785	-	-	-	-	-	G	A	G
	Chr5	LOC_Os05g43870	LOC_Os05g43870.1	25508741	25510545	+	N	Y	myosin heavy chain-related, putative, expressed
				25509720	-	-	-	-	-	G	A	G
				25510298	-	-	-	-	-	G	T	G
	Chr5	LOC_Os05g43890	LOC_Os05g43890.1	25526910	25527262	+	N	Y	expressed protein
				25527065	-	-	-	-	-	G	A	G
				25527259	-	-	-	-	-	C	A	C
	Chr5	LOC_Os05g43900	LOC_Os05g43900.1	25538240	25539147	+	N	Y	expressed protein
				25539034	-	-	-	-	-	G	A	G
	Chr5	LOC_Os05g43910	LOC_Os05g43910.1	25543222	25546410	+	N	Y	cytochrome P450, putative, expressed
				25543299	-	-	-	-	-	C	T	C
	Chr5	LOC_Os05g43930	LOC_Os05g43930.1	25564508	25566228	+	N	Y	O-methyltransferase, putative, expressed
				25564656	-	-	-	-	-	C	G	C
	Chr5	LOC_Os05g43940	LOC_Os05g43940.1	25569087	25570887	-	N	Y	O-methyltransferase, putative, expressed
				25569533	-	-	-	-	-	T	C	T
				25570141	-	-	-	-	-	C	A	C
				25570664	-	-	-	-	-	T	C	T
	Chr5	LOC_Os05g44030	LOC_Os05g44030.1	25615846	25618301	+	N	Y	protein kinase, putative, expressed
				25616524	-	-	-	-	-	G	A	G
	Chr5	LOC_Os05g44190	LOC_Os05g44190.1	25677594	25682600	+	N	Y	expressed protein
				25677944	-	-	-	-	-	A	G	A
				25682109	-	-	-	-	-	A	G	A
	Chr5	LOC_Os05g44240	LOC_Os05g44240.1	25733265	25735670	+	Y	Y	transposon protein, putative, CACTA, En/Spm sub-class, expressed
				25733923	-	-	-	-	-	G	A	G
	Chr5	LOC_Os05g44250	LOC_Os05g44250.1	25742356	25744781	+	Y	N	transposon protein, putative, CACTA, En/Spm sub-class
				25743862	-	-	-	-	-	A	G	A
				25744744	-	-	-	-	-	C	T	C
	Chr5	LOC_Os05g44260	LOC_Os05g44260.1	25748570	25748962	+	N	Y	DUF584 domain containing protein, putative, expressed
				25748643	-	-	-	-	-	G	T	G
	Chr5	LOC_Os05g44280	LOC_Os05g44280.1	25763617	25765532	+	Y	Y	retrotransposon protein, putative, LINE subclass, expressed
				25763939	-	-	-	-	-	G	A	G
				25764477	-	-	-	-	-	C	T	C
	Chr5	LOC_Os05g44320	LOC_Os05g44320.2	25788753	25793522	-	N	Y	WD domain, G-beta repeat domain containing protein, expressed
				25792867	-	-	-	-	-	T	C	T
qSTIPSS9.1	Chr9	LOC_Os09g27590	LOC_Os09g27590.1	16765919	16767767	+	N	Y	expressed protein
				16767478	-	-	-	-	-	C	T	C
	Chr9	LOC_Os09g27610	LOC_Os09g27610.1	16781152	16784471	+	N	Y	expressed protein
				16781242	-	-	-	-	-	G	A	G
				16782943	-	-	-	-	-	T	C	T
	Chr9	LOC_Os09g27650	LOC_Os09g27650.1	16822234	16825686	+	N	Y	ZOS9-14 - C2H2 zinc finger protein, expressed
				16824272	-	-	-	-	-	G	T	G
				16824946	-	-	-	-	-	T	G	T
	Chr9	LOC_Os09g27660	LOC_Os09g27660.11	16828922	16830473	+	N	Y	OsFBO21 - F-box and other domain containing protein, expressed
				16829755	-	-	-	-	-	G	A	G
				16830226	-	-	-	-	-	G	A	G
				16830262	-	-	-	-	-	G	A	G
				16833278	-	-	-	-	-	T	C	T
				16834726	-	-	-	-	-	C	G	C
	Chr9	LOC_Os09g27734	LOC_Os09g27734.1	16878108	16880416	-	N	Y	expressed protein
				16880003	-	-	-	-	-	G	T	G
	Chr9	LOC_Os09g27760	LOC_Os09g27760.1	16890522	16893469	+	Y	Y	retrotransposon protein, putative, Ty3-gypsy subclass, expressed
				16890562	-	-	-	-	-	C	T	C
				16892889	-	-	-	-	-	G	T	G
	Chr9	LOC_Os09g27770	LOC_Os09g27770.1	16896685	16899609	+	Y	Y	retrotransposon protein, putative, Ty3-gypsy subclass, expressed
				16896868	-	-	-	-	-	C	T	C
	Chr9	LOC_Os09g27780	LOC_Os09g27780.1	16900086	16903016	-	Y	Y	retrotransposon protein, putative, unclassified, expressed
				16900220	-	-	-	-	-	C	T	C
				16902866	-	-	-	-	-	C	T	C
	Chr9	LOC_Os09g27800	LOC_Os09g27800.1	16913699	16918174	+	Y	Y	retrotransposon protein, putative, unclassified, expressed
				16917109	-	-	-	-	-	C	T	C
	Chr9	LOC_Os09g27810	LOC_Os09g27810.1	16919030	16923579	-	Y	N	retrotransposon protein, putative, unclassified
				16920543	-	-	-	-	-	T	C	T
				16920565	-	-	-	-	-	G	A	G
				16921970	-	-	-	-	-	C	A	C
	Chr9	LOC_Os09g27890	LOC_Os09g27890.1	16958544	16962181	+	N	Y	lysM domain-containing GPI-anchored protein precursor, putative, expressed
				16961760	-	-	-	-	-	G	A	G
	Chr9	LOC_Os09g27900	LOC_Os09g27900.1	16963593	16965490	+	N	Y	plastidic glucose transporter 1, putative, expressed
				16964239	-	-	-	-	-	A	G	A
				16964524	-	-	-	-	-	G	A	G
	Chr9	LOC_Os09g28000	LOC_Os09g28000.1	17003030	17005694	-	N	Y	OsSigP6 - Putative Type I Signal Peptidase homologue; employs a putative Ser/Lys catalytic dyad, expressed
				17005271	-	-	-	-	-	G	A	G
	Chr9	LOC_Os09g28040	LOC_Os09g28040.1	17015450	17019853	-	N	Y	OsPOP18 - Putative Prolyl Oligopeptidase homologue, expressed
				17018503	-	-	-	-	-	T	A	T
	Chr9	LOC_Os09g28050	LOC_Os09g28050.1	17024571	17028551	+	N	Y	asparate aminotransferase, putative, expressed
				17027331	-	-	-	-	-	G	A	G
	Chr9	LOC_Os09g28220	LOC_Os09g28220.1	17141366	17143325	+	N	Y	NFKB, putative, expressed
				17142057	-	-	-	-	-	G	A	G
qSSIPSS12.1	Chr12	LOC_Os12g15920	LOC_Os12g15920.1	9069018	9077117	+	Y	Y	laccase precursor protein, putative, expressed
				9072336	-	-	-	-	-	G	A	G
				9075906	-	-	-	-	-	C	G	C
	Chr12	LOC_Os12g16380	LOC_Os12g16380.1	9378191	9381284	+	Y	Y	transposon protein, putative, CACTA, En/Spm sub-class, expressed
				9378315	-	-	-	-	-	G	C	G
	Chr12	LOC_Os12g16490	LOC_Os12g16490.1	9438799	9443959	+	Y	Y	transposon protein, putative, unclassified, expressed
				9443790	-	-	-	-	-	C	T	C
	Chr12	LOC_Os12g16620	LOC_Os12g16620.1	9511191	9514137	+	Y	Y	retrotransposon protein, putative, unclassified, expressed
				9513023	-	-	-	-	-	A	G	A
				9514064	-	-	-	-	-	A	G	A
	Chr12	LOC_Os12g16630	LOC_Os12g16630.1	9519351	9522675	+	Y	Y	retrotransposon protein, putative, unclassified, expressed
				9519717	-	-	-	-	-	T	C	T
				9520116	-	-	-	-	-	A	G	A
				9522320	-	-	-	-	-	T	G	T
				9522514	-	-	-	-	-	G	A	G
				9522536	-	-	-	-	-	G	A	G
				9522551	-	-	-	-	-	G	A	G
				9522648	-	-	-	-	-	G	C	G
	Chr12	LOC_Os12g16650	LOC_Os12g16650.1	9531874	9541057	+	N	Y	Cyclopropane-fatty-acyl-phospholipid synthase, putative, expressed
				9537709	-	-	-	-	-	A	G	A
				9539662	-	-	-	-	-	T	C	T
	Chr12	LOC_Os12g16670	LOC_Os12g16670.1	9546903	9548527	+	N	Y	expressed protein
				9547425	-	-	-	-	-	C	T	C
				9547475	-	-	-	-	-	G	A	G
	Chr12	LOC_Os12g16690	LOC_Os12g16690.1	9565764	9570986	+	N	Y	zinc finger, C3HC4 type domain containing protein, expressed
				9570682	-	-	-	-	-	G	A	G
	Chr12	LOC_Os12g16710	LOC_Os12g16710.1	9571788	9578717	-	Y	Y	retrotransposon protein, putative, Ty1-copia subclass, expressed
				9574748	-	-	-	-	-	G	A	G
				9575199	-	-	-	-	-	G	A	G
				9575269	-	-	-	-	-	G	A	G
	Chr12	LOC_Os12g16720	LOC_Os12g16720.1	9579747	9582014	-	N	Y	cytochrome P450 71A1, putative, expressed
				9581604	-	-	-	-	-	G	A	G
	Chr12	LOC_Os12g16740	LOC_Os12g16740.1	9591017	9592645	+	Y	Y	retrotransposon protein, putative, Ty1-copia subclass, expressed
				9591431	-	-	-	-	-	G	A	G
				9591453	-	-	-	-	-	A	G	A
				9591542	-	-	-	-	-	G	A	G
				9592517	-	-	-	-	-	G	A	G
	Chr12	LOC_Os12g16820	LOC_Os12g16820.1	9644239	9647168	+	Y	Y	retrotransposon protein, putative, unclassified, expressed
				9645603	-	-	-	-	-	C	T	C
				9646296	-	-	-	-	-	G	A	G
	Chr12	LOC_Os12g16840	LOC_Os12g16840.1	9655481	9660106	-	Y	Y	retrotransposon protein, putative, Ty3-gypsy subclass, expressed
				9657099	-	-	-	-	-	G	T	G
				9658450	-	-	-	-	-	T	C	T
				9658741	-	-	-	-	-	C	T	C
				9658773	-	-	-	-	-	A	G	A
				9659830	-	-	-	-	-	C	T	C
				9659865	-	-	-	-	-	G	A	G
	Chr12	LOC_Os12g17060	LOC_Os12g17060.1	9764787	9765392	-	Y	Y	retrotransposon protein, putative, unclassified, expressed
				9764938	-	-	-	-	-	A	C	A
				9764942	-	-	-	-	-	T	C	T
	Chr12	LOC_Os12g17090	LOC_Os12g17090.1	9781957	9786758	-	N	Y	stripe rust resistance protein Yr10, putative, expressed
				9783481	-	-	-	-	-	C	G	C
				9784669	-	-	-	-	-	A	T	A
	Chr12	LOC_Os12g17100	LOC_Os12g17100.1	9791815	9796460	-	Y	Y	retrotransposon protein, putative, Ty1-copia subclass, expressed
				9795508	-	-	-	-	-	G	A	G
				9795946	-	-	-	-	-	G	A	G
	Chr12	LOC_Os12g17110	LOC_Os12g17110.1	9797111	9797995	-	Y	N	retrotransposon protein, putative, Ty1-copia subclass
				9797289	-	-	-	-	-	C	T	C
	Chr12	LOC_Os12g17160	LOC_Os12g17160.1	9821543	9823933	-	N	Y	flavonol sulfotransferase, putative, expressed
				9822684	-	-	-	-	-	C	A	C
				9823610	-	-	-	-	-	C	T	C
	Chr12	LOC_Os12g17170	LOC_Os12g17170.1	9831430	9834053	+	Y	Y	retrotransposon protein, putative, Ty3-gypsy subclass, expressed
				9831895	-	-	-	-	-	G	A	G
				9832693	-	-	-	-	-	T	C	T
				9833697	-	-	-	-	-	G	A	G
				9833844	-	-	-	-	-	G	A	G
				9833920	-	-	-	-	-	C	T	C
	Chr12	LOC_Os12g17180	LOC_Os12g17180.1	9837199	9839631	+	Y	Y	retrotransposon protein, putative, Ty3-gypsy subclass, expressed
				9837527	-	-	-	-	-	C	T	C
				9838112	-	-	-	-	-	C	T	C
				9838849	-	-	-	-	-	T	A	T
				9838864	-	-	-	-	-	G	A	G
				9838923	-	-	-	-	-	G	A	G
				9839405	-	-	-	-	-	A	T	A
	Chr12	LOC_Os12g17190	LOC_Os12g17190.1	9840212	9843132	-	Y	Y	retrotransposon protein, putative, unclassified, expressed
				9840292	-	-	-	-	-	C	T	C
				9842910	-	-	-	-	-	G	A	G
	Chr12	LOC_Os12g17240	LOC_Os12g17240.1	9871061	9871584	-	Y	Y	transposon protein, putative, CACTA, En/Spm sub-class, expressed
				9871101	-	-	-	-	-	G	A	G
	Chr12	LOC_Os12g17250	LOC_Os12g17250.1	9875507	9876423	-	N	Y	expressed protein
				9875719	-	-	-	-	-	C	A	C
	Chr12	LOC_Os12g17260	LOC_Os12g17260.1	9879706	9882581	+	Y	Y	transposon protein, putative, CACTA, En/Spm sub-class, expressed
				9879772	-	-	-	-	-	T	C	T
				9881021	-	-	-	-	-	G	A	G
	Chr12	LOC_Os12g17270	LOC_Os12g17270.1	9883417	9885719	+	Y	N	transposon protein, putative, CACTA, En/Spm sub-class
				9884712	-	-	-	-	-	C	T	C
				9884808	-	-	-	-	-	G	A	G
				9885339	-	-	-	-	-	G	A	G
	Chr12	LOC_Os12g17290	LOC_Os12g17290.1	9888115	9900738	+	Y	Y	retrotransposon protein, putative, Ty3-gypsy subclass, expressed
				9892320	-	-	-	-	-	C	T	C
				9892401	-	-	-	-	-	T	G	T
				9893075	-	-	-	-	-	T	C	T
				9893113	-	-	-	-	-	C	T	C
				9893294	-	-	-	-	-	T	C	T
				9893489	-	-	-	-	-	C	T	C
				9893683	-	-	-	-	-	A	G	A
				9893863	-	-	-	-	-	G	A	G

## Sheet: Supplementary Table 3
Supplementary Table 3: Reported QTLs related to heat stress tolerance in rice
S. No.	Parentage	Population type and size	Duration and stage	Mapping trait	QTL/ Locus name	Chr.	Markers	cM Position	Physical position (Mb)	LOD	A0	R2	Donor	References
1	IR64 x Azucena	Doubled Haploid (101)	7 days from heading	SF (CK-HT)/CK	qHR1	1	RG381-RZ19	136.7	30.87	10.2	-9.5	19.2	Azucena	Cao et al 2003
				SF (CK-HT)/CK	qHR3.1	3	RZ892-RG100	29.2-37.2	5.18-12.90	6.4	-6.46	2.9	Azucena
				SF (CK-HT)/CK	qHR4.3	4	RG214-RG143	135.4-146.8	31.66-33.66	6.4	4.33	1.3	IR64
				SF (CK-HT)/CK	qHR8.1	8	RG978-RG1	71.0-85.8	17.44-21.65	5.2	5.03	1.7	IR64
				SF (CK-HT)/CK	qHR11.1	11	RZ400-RG118	38.9	4.41-15.80	7	8.49	4.9	IR64
				SF (CK-HT)/CK	qHR11.2	11	RG118-Adh	38.9	4.41	10.7	10.37	22.8	IR64
2	Nipponbare/kasalath//\ Nipponbare	BILS (98)	5 days after heading	GWHSI	qHT1	1	R1613-C970	8	0.648-3.44	8.16	2.38	8.94		Chang-lan et al 2005
					qHT4	4	C1100-R1783	0	28.01-29.57	11.08	-3.31	17.25
					qHT7	7	C1226-R1440	0	15.60-16.87	12.86	2.92	13.5
3	T219 x T226	F6-8 RIL (202)	7 days from heading	SFHT/CK 2004	qHT3	3	RM570-RM148	221.1	35.59-35.83	13.6	-5.2	11.4	T226	Chen et al 2008
				SFHT/CK 2004	qHT9a	9	RM108-RM242	73.3	18.81-19.30	5	3	7.6	T219
				SFHT/CK 2004	qHT12	12	MRG0103-RM235	102.8	23.57-26.14	5.3	-3.52	10	T226
				SFHT/CK 2005	qHT2	2	RM183-RM106	123.2	10.72-25.14	5.2	-4.87	7.4	T226
				SFHT/CK 2005	qHT3	3	RM570-RM148	221.1	35.59-35.83	7.1	-5.87	10.9	T226
				SFHT/CK 2005	qHT8	8	RM547-MRG2181	58.1	5.59	4.5	-4.73	7	T226
				SFHT/CK 2005	qHT9b	9	RM242-RM566		14.70-18.81	6.3	6.16	12	T219
4	Zhongyouzao8xToyonishiki	F6-8 RIL (168)	8 days from heading	SF CK-HT	qHTS2	2	RM406-RM525	143.7-187.5	28.27-35.23	2.7	-0.38	6.6	Toyonishiki	Zhang et al 2008
				SF CK-HT	qHTS3	3	RM157b-RM282	100.6	9.49-12.41	2.7	-0.6	10.7	Toyonishiki
				SF CK-HT	qHTS5	5	RM405-RM274	28.6-126.6	3.07-26.85	4.6	0.66	10.7	ZYZ8
5	996 x 4628	F2 (279)	7 days from heading	SF CK-HT		3	RM3586	224.2	36.14					Zhang et al 2009
				SF CK-HT		4	RM3735	105	26.21
6	Bala x Azucena	F6 RIL (181)	Move every day	SF CK IRRI	qTL2.3	2	RG256-RG520	174.9-186.2	33.94-35.66	2.9	0.07	7.9	Azucena	Jagadish et al 2010b
				SF CK IRRI	qTL4.1	4	C734-RG449	23.5-35.2	16.12-17.86	4.3	-0.079	11.4	Bala
				SF HT IRRI	qTL1.1	1	B1065E10-RZ14	204.9-213.3	38.35	6.2	-0.173	17.6	Bala
				SF HT IRRI	qTL2.2	2	C601-RM6	145.2-155.7	29.58-30.27	3.7	0.11	7.4	Azucena
				SF HT IRRI	qTL8.2	8	G2132-G1073-G187	88.6-102.8	19.05-22.88	2.7	-0.107	7	Bala
				SF HT UoD	qTL1.1	1	B1065E10	200.3-212.3	38.35	3.1	-0.16	8.6	Bala
				SF HT UoD	qTL8.1	8	RIM2A-A18434	51.5-78.7	–	3.4	-0.149	7.5	Bala
				SF HT UoD	qTL10.1	10	C16-C223	75.8-114.1	21.16-22.99	3.6	-0.2	13.5	Bala
				SF HT (IRRI + UoD)/2	qTL1.1	1	B1065E10	201.7-211.7	38.35	5.4	-0.155	14.7	Bala
				SF HT (IRRI + UoD)/2	qTL3.4	3	R1618-G164	159.5-172.1	30.72-34.23	3.3	-0.136	11.4	Bala
				SF HT (IRRI + UoD)/2	qTL8.3	8	RG598-R662	141.5-143.2	27.73-27.83	3.4	-0.111	7.4	Bala
				SF HT (IRRI + UoD)/2	qTL10.1	10	C16-C223	79.6-121.9	21.16-22.99	3.6	-0.146	13	Bala
				SF HT/CK IRRI	qTL1.1	1	B1065E10	205.1-220.7	38.35	2.9	-0.155	9.1	Bala
				SF HT/CK IRRI	qTL11.1	11	P22-G1465-RM224	97.1-114.2	24.66-27.67	3.2	0.15	8	Azucena
				SF HT/CK UoD	qTL10.1	10	C16-C223	87.0-123.4	21.16-22.99	3.5	-0.226	13.4	Bala
				SF HT/CK (IRRI + UoD)/2	qTL1.1	1	B1065E10	204.9-223.4	38.35	2.6	-0.153	8.6	Bala
				SF HT/CK (IRRI + UoD)/2	qTL10.1	10	C16-C223	100.9-125.1	21.16-22.99	2.9	-0.145	8.1	Bala
				SF HT/CK (IRRI + UoD)/2	qTL11.1	11	P22-G1465-RM224	97.3-116.1	24.66-27.67	2.8	0.14	7.4	Azucena
7	996 x 4628	F9 RILS (286)			qPF4	4	RM5687-RM471		15.74-18.82	7.54	7.15	15.1		Xiao et al 2011b
					qPF6	6	RM190-RM225		1.76-3.41	4.43	5.25	9.3
8	996 x 4628	F9 RIL (286)	4 days from heading	SF (SSP) field	SSPf4	4	RM5687-RM471	53.8	15.74-18.82	13.6	9.11	21.3	996	Xiao et al 2011a
				SF (SSP) field	SSPf10	10	RM6132-RM6100	74	18.78-18.82	6.6	7.24	11.5	996
				SF (SSP) GC	SSPc4	4	RM5687-RM471	53.8	15.74-18.82	15.4	9.32	25.8	996
				SF (SSP) GC	SSPc10	10	RM6132-RM6100	74	18.78-18.82	7.2	6.99	11.6	996
9	IR64 x N22	F2 (158)	14 days from heading	SF HT	qHTSf1.1	1	id1023892	150.5	39.55	4.63	5.66	12.6		Ye et al 2012
				SF HT	qHTSf4.1	4	id4005120	67.5	17.69	6.66	-0.81	17.6
				SF HT	qHTSF9.1	9	id9007356	87	22.44	2.43	-7.83	6.8
				SF HT	qHTSF11.1	11	id11009687	104.6	26.83	2.26	2.61	6.4
		BC1F1 (152)		SF HT	qHTSF1.1	1	id1024836	157.3	40.89	SMA	F = 13.29	P = 0.002	N=20
				SF HT	qHTSF4.2	4	id4011562	129.2	33.59	SMA	F = 5.7	P = 0.028	N=20
				SF HT	qHTSF5.1	5	id5001756	11.7	3.05	SMA	F = 11.45	P = 0.003	N=20
				SF HT	qHTSF7.1	7	id7005665	111.2	28.91	SMA	F = 7.81	P = 0.012	N=20
10	OM5930 x N22	BC2F2 (310)	at heading stage	Filled grain number/Panicle		3	RM468- RM7076	3.7	32.68 to 33.66					Buu et al 2014
						4	RM241- RM26212	16.5	22.86 to 27.04
						4	RM16686- RM564	9.7	14.72 to 20.98
				Grain yield		4	RM241- RM26212	16.5	22.86 to 27.04
				Heat tolerance score		4	RM26212- RM127	14.5	22.86 to 34.7
						3	RM3586- RM160	10.1	35.78 to 36.14	3.4	5.64	11.52
				Heat tolerance score		3	RM3586		36.14			36.2	N22
						4	RM3735		26.39			32.6	N22
						3	RM160		35.78			17.1	OM5930
						8	RM310		5.11			28	OM5930
				Filled grain number/Panicle		10	RM25181		8.92			15.3	OM5930
						11	RM167		4.07			13.1	OM5930
				Unfilled grain number/panicle		3	RM554		12.15			25	OM5930
						3	RM3586		36.14			11.2	N22
				1000 Grain wt		6	RM103		30.89			30.6	OM5930
				Grain yield		4	RM5749		20.12			10.8	OM5930
						8	RM337		0.15			21.7	OM5930
11	Xiushui09 x IR2061	BC2F6 (240)	10 days from flowering	Spikelet fertility at stress	qSF4	4	RM518-RM401		2.03-13.16	4.92	-11.92	10.33	Xiushui09	Cheng et al 2012
					qSF6	6	RM589-RM588		1.38-1.61	4.92	10.82	14.58	IR2061
				Spikelet fertility at control	qSF5	5	RM430-RM440		18.75-19.97	4.23	-4.16	13.55	Xiushui09
					qSF11	11	RM287-RM229		17.23-18.87	2.93	-2.28	5.51	Xiushui09
12	IR64 x NH219 (N22 mutant)	F2 (70)	9 days from booting stage	Yield per plant		5	RM1089		5.3					Poli et al 2013
						11	RM229		18.4
				6 day senescence		2	RM423		3.83
13	IR64 x Giza178	F2 (86)	14 days from heading	Spikelet fertility	qHTSF1.2	1	id1013342	103.5-129.5	23.33	2.94	16.8	14.6	Giza178	Ye et al 2015
					qHTSF2.1	2	id2006486	4.8-19.8	16.08	4.58	5.2	21.8	Giza178
					qHTSF3.1	3	id3001137	1.5-17.5	2.06	3.54	-9.7	17.3	IR64
					qHTSF4.1	4		63.5-80.5		4.06	16.5	19.5	Giza178
	Milyang23 x Giza178	F2 (96)			qHTSF6.1	6		27.5-59.5		4.81	17.2	20.6	Giza178
					qHTSF11.2	11		25.3-42.3		3.43	14.2	15.2	Giza178
					qHTSF1.2	1		80.0-109.0	23.33	5.16	4.1	13.3	Giza178
					qHTSF2.2	2		43.0-63.0		4.8	10.4	12.5	Giza178
	IR64 x Milyang23 x Giza178	Three way cross (167)			qHTSF4.1	4		66.0-73.0		5	11.7	13	MY23 or Giza178
					qHTSF6.1	6		24.5-31.5		4.45	6.7	11.6	Giza178
					qHTSF11.3	11		11.6-14.6		5.38	8.3	13.9	Giza178
14	(Nipponbare x Kasalath) x Nipponbare	Back cross inbred lines (95)		Anther length, apical dehiscence, basal dehiscence length,	qAL09-1	1	R1613-R1944	132.3	3.44-4.54	4.27	-111.2	0.12		Tazib et al 2015
				percentage of longitudinal dehiscence	Qal09-2	2	R1826	48.1	23.99	7.78	132.8	0.23
					qal09-3	3	R2170	68.5	14.29	4.32	-97.1	0.12
					QAL10-2	2	C424	44.1	25.46	5.06	119.3	0.16
					QAL10-3	3	R2170	68.5	14.29	4.6	-113.6	0.15
					QAL10-7	7	C847	85.5	25.3	3.62	105.2	0.11
					QADL09-5	5	R2558	41.3	13.06	7.29	60.8	0.21
					QADL09-11	11	S2137	46.7	8.3	3.2	-44.7	0.11
					QADL10-5	5	R2558	41.3	13.06	3.16	46.2	0.11
					QADL10-8	8	R1813	61.2	7.59	4.08	47.6	0.14
					QBDL09-3	3	C25	102.8	3.96	3.46	41.6	0.13
					QBDL09-8	8	R202	31.6	24.18	3.75	-41.8	0.13
					QBDL09-9	9	R79	22.1	11.8	3.07	38.6	0.1
					QBDL10-2	2	R26	52.2	22.16	4.57	56	0.17
					QBDL10-8	8	R202	31.6	24.18	3.23	-46.2	0.11
					QLD10-11	11	G44 (C3-C535)	43	9.92-14.02	5.51	-24.4	0.25
15	Sasanishiki x Habataki	Chromosomal segment substitution lines (37)		spikelet fertility, daily flowering time, pollen shedding level	qSFht2	2	RM1234–RM3850	30.7	11.33-35.43		11.1			Zhao et al 2016
					qPSLht4.1	4	RM7585-Bb38P21a	37.9	22		14.7
					qSFht4.2	4	RM3916–RM2431	39.1	35.1		15.3
					qPSLht5	5	RM1248–RM4915	28.9	0.09-4.25		10.2
					qDFT3	3	RM3766–RM3513	14	6.93-25.11		–26.5
					qDFT8	8	RM5891–RM4997	31	24.62-28.23		–18.1
					qDFT10.1	10	RM6737–RM6673	16	18.78-23.08		–25.6
					Qdft11	11	RM1355–RM2191	9	17.67-25.12		–29.1
					qPSLht1	1	RM1196–RM6581	24.5	21.90-31.50		8
					qPSLht7	7	RM6394–RM1364	79	18.39-26.77		5.9
					qPSLht10.2	10	RM7492–RM1859	85.3	0.054-13.55		9.1
